# Supplementary material for: Phosphoserine aminotransferase 1 is associated to poor outcome on tamoxifen therapy in recurrent breast cancer
Source: Sci Rep. 2017 May 18;7:2099. doi: 10.1038/s41598-017-02296-w (PMC5437008; doi:10.1038/s41598-017-02296-w)
Supplement: Supplementary file 2 — Table S4 [file 41598_2017_2296_MOESM2_ESM.xls]

## Sheet: Sheet1
Table S-4. Genes included in the Glycine, Serine and Threonine metabolism pathway.
Gene name	inheritance	direction	p-value	Statistic
PSAT1	2.36e-08	assoc. with PSAT = high	9.51e-31	58.1579
PHGDH	0.001182	assoc. with PSAT = high	3.99e-05	10.4758
AKR1B10	0.068713	assoc. with PSAT = high	0.002656	5.7491
GAMT	0.39479	assoc. with PSAT = low	0.00013	9.15506
HSD3B7	0.39479	assoc. with PSAT = low	0.005191	4.99343
GARS	0.463011	assoc. with PSAT = high	0.003913	5.31171
SHMT2	1	assoc. with PSAT = high	0.041176	2.69655
TARS	1	assoc. with PSAT = high	0.088989	1.87887
RDH14	1	assoc. with PSAT = low	0.105854	1.70015
PSPH	1	assoc. with PSAT = high	0.294501	0.718013
CBS	1	assoc. with PSAT = high	0.699463	0.097677
SARS2	1	assoc. with PSAT = high	0.679787	0.111652
RDH13	1	assoc. with PSAT = low	0.850118	0.023413
AOC3	1	assoc. with PSAT = high	0.917394	0.007054
MAOA	1	assoc. with PSAT = high	0.947424	0.002851
CHDH	1	assoc. with PSAT = low	0.078985	2.00303
BHMT	1	assoc. with PSAT = high	0.206633	1.04035
ALAS1	1	assoc. with PSAT = high	0.310079	0.673351
SARS	1	assoc. with PSAT = high	0.353905	0.561957
PEMT	1	assoc. with PSAT = low	0.509951	0.284294
SHMT1	1	assoc. with PSAT = low	0.836717	0.027848
DLD	1	assoc. with PSAT = high	0.538972	0.247199
CTH	1	assoc. with PSAT = high	0.706988	0.092615
GATM	1	assoc. with PSAT = high	0.866953	0.018402
MAOB	1	assoc. with PSAT = low	0.896518	0.011092
GLDC	1	assoc. with PSAT = high	0.215913	0.999117
DMGDH	1	assoc. with PSAT = low	0.945849	0.003025
GCAT	1	assoc. with PSAT = low	0.686585	0.106701
PISD	1	assoc. with PSAT = low	0.867181	0.018339
CHKA	1	assoc. with PSAT = low	0.756553	0.063001
HSD17B12	1	assoc. with PSAT = low	0.240089	0.900875
RDH11	1	assoc. with PSAT = low	0.546502	0.238155
GNMT	1	assoc. with PSAT = low	0.724324	0.081532
SARDH	1	assoc. with PSAT = low	0.095278	1.80825
RDH12	1	assoc. with PSAT = high	0.354671	0.560174
ALAS2	1	assoc. with PSAT = high	0.0419	2.67772
AOC2	1	assoc. with PSAT = high	0.264276	0.813855
CHKB	1	assoc. with PSAT = high	0.161781	1.27539
AMT	1	assoc. with PSAT = high	0.842322	0.025945
SDS	1	assoc. with PSAT = low	0.278686	0.766541
AGXT	1	assoc. with PSAT = low	0.790389	0.046319
DAO	1	assoc. with PSAT = low	0.512331	0.281113
PIPOX	1	assoc. with PSAT = low	0.843508	0.025551
AGXT2	1	assoc. with PSAT = low	0.390999	0.481348
