# Supplementary material for: Phosphoserine aminotransferase 1 is associated to poor outcome on tamoxifen therapy in recurrent breast cancer
Source: Sci Rep. 2017 May 18;7:2099. doi: 10.1038/s41598-017-02296-w (PMC5437008; doi:10.1038/s41598-017-02296-w)
Supplement: Supplementary file 3 — Table S5 [file 41598_2017_2296_MOESM3_ESM.xls]

## Sheet: Sheet1
Table S-5. Genes included in the cytokine-cytokine receptor pathway.
Gene name	inheritance	direction	p-value	Statistic
TNFRSF9	0.00181109	assoc. with PSAT = high	5.03619e-06	12.763
CXCL13	0.00229011	assoc. with PSAT = high	5.45257e-05	10.1273
CCL13	0.00893566	assoc. with PSAT = high	5.54438e-05	10.1086
IFNAR2	0.051623	assoc. with PSAT = high	7.14352e-05	9.8254
LTB	0.01317	assoc. with PSAT = high	8.73242e-05	9.6006
IL7R	0.01317	assoc. with PSAT = high	9.39574e-05	9.51858
IL2RA	0.0262644	assoc. with PSAT = high	9.50516e-05	9.5056
CXCL9	0.00475377	assoc. with PSAT = high	0.000102345	9.42273
TNFRSF21	0.0618171	assoc. with PSAT = high	0.000122116	9.22462
IL18RAP	0.0433428	assoc. with PSAT = high	0.000158019	8.93514
XCL2	0.0268231	assoc. with PSAT = high	0.000259404	8.37736
CCL8	0.0374709	assoc. with PSAT = high	0.000272351	8.32249
CXCL10	0.0189384	assoc. with PSAT = high	0.000273033	8.31967
CCR5	0.0927291	assoc. with PSAT = high	0.000491305	7.65692
IL21R	0.107439	assoc. with PSAT = high	0.000549612	7.53025
CCL5	0.0494884	assoc. with PSAT = high	0.00057558	7.4781
CCR7	0.134137	assoc. with PSAT = high	0.000950518	6.91108
IL2RG	0.436624	assoc. with PSAT = high	0.00106697	6.78038
FASLG	0.365191	assoc. with PSAT = high	0.00116206	6.68383
CXCL11	0.0618171	assoc. with PSAT = high	0.00130428	6.55325
IFNG	0.304458	assoc. with PSAT = high	0.0013534	6.51144
CXCL3	1	assoc. with PSAT = high	0.00154452	6.36205
CXCL1	0.203781	assoc. with PSAT = high	0.00163704	6.29626
EPO	0.280635	assoc. with PSAT = high	0.00181189	6.1815
EGFR	1	assoc. with PSAT = high	0.00212655	6.00047
CCR1	0.622077	assoc. with PSAT = high	0.00298995	5.61545
CCL18	0.188322	assoc. with PSAT = high	0.00316754	5.5503
CXCR6	0.850944	assoc. with PSAT = high	0.00442941	5.17205
IL12RB1	0.76512	assoc. with PSAT = high	0.00477419	5.08759
TNFSF13B	0.838315	assoc. with PSAT = high	0.00484289	5.07149
TNFRSF1B	1	assoc. with PSAT = high	0.00533302	4.96294
IL6R	1	assoc. with PSAT = high	0.0067547	4.6972
IL22RA2	1	assoc. with PSAT = high	0.00736955	4.59938
MET	0.712869	assoc. with PSAT = high	0.00760848	4.56358
IL10RA	1	assoc. with PSAT = high	0.00775751	4.54182
CSF2RB	1	assoc. with PSAT = high	0.00802487	4.50381
IL18R1	1	assoc. with PSAT = high	0.00862784	4.42261
IL15RA	1	assoc. with PSAT = high	0.00863936	4.42111
IL15	1	assoc. with PSAT = high	0.00884508	4.39475
IL11RA	1	assoc. with PSAT = high	0.0113773	4.11322
IL2RB	1	assoc. with PSAT = high	0.0120462	4.04947
IL6ST	1	assoc. with PSAT = low	0.0123733	4.01959
CCL19	0.528364	assoc. with PSAT = high	0.0135728	3.91651
CCL22	1	assoc. with PSAT = high	0.0136053	3.91384
CCL7	1	assoc. with PSAT = high	0.0147596	3.82325
CCL21	1	assoc. with PSAT = high	0.015375	3.77786
CX3CL1	1	assoc. with PSAT = high	0.0168241	3.6779
IL1R1	1	assoc. with PSAT = high	0.0169595	3.66901
CTF1	1	assoc. with PSAT = low	0.0177437	3.61892
IL17B	1	assoc. with PSAT = high	0.0182798	3.58596
IL23A	1	assoc. with PSAT = high	0.0187958	3.55515
BMPR1B	0.436624	assoc. with PSAT = low	0.0202142	3.47473
CX3CR1	1	assoc. with PSAT = low	0.0203363	3.46808
CXCL2	1	assoc. with PSAT = high	0.0203628	3.46664
CSF2RA	1	assoc. with PSAT = high	0.0230301	3.33091
CCL2	1	assoc. with PSAT = high	0.0237145	3.29868
IL7	1	assoc. with PSAT = high	0.0309825	3.00562
TNFRSF4	1	assoc. with PSAT = high	0.0314209	2.99028
CCL11	1	assoc. with PSAT = high	0.0418567	2.67883
IL11	1	assoc. with PSAT = high	0.0437564	2.63093
CNTFR	1	assoc. with PSAT = high	0.0487817	2.51396
XCL1	1	assoc. with PSAT = high	0.0510185	2.46589
TSLP	1	assoc. with PSAT = high	0.0514701	2.45645
BMP7	1	assoc. with PSAT = high	0.0516409	2.4529
IL6	1	assoc. with PSAT = high	0.05351	2.41487
EGF	1	assoc. with PSAT = high	0.0543238	2.39875
IL1R2	1	assoc. with PSAT = high	0.059122	2.30855
TNFRSF1A	1	assoc. with PSAT = high	0.0592036	2.30708
IL8	1	assoc. with PSAT = high	0.0592719	2.30585
TNFRSF17	1	assoc. with PSAT = high	0.0602743	2.28803
CXCR3	1	assoc. with PSAT = high	0.0627261	2.24572
CNTF	1	assoc. with PSAT = low	0.0648272	2.21082
IL1RAP	1	assoc. with PSAT = high	0.066352	2.18624
ACVR2A	1	assoc. with PSAT = high	0.0701452	2.12759
IFNA5	1	assoc. with PSAT = low	0.0712568	2.11103
PDGFRA	1	assoc. with PSAT = high	0.0800448	1.9891
VEGFB	1	assoc. with PSAT = low	0.088453	1.88514
CD40	1	assoc. with PSAT = high	0.0926512	1.83712
CD40LG	1	assoc. with PSAT = high	0.0932319	1.83067
IL20	1	assoc. with PSAT = low	0.0941842	1.82017
CXCL14	1	assoc. with PSAT = low	0.0943622	1.81822
CCR8	1	assoc. with PSAT = high	0.0972946	1.78667
XCR1	1	assoc. with PSAT = low	0.0975151	1.78434
FAS	1	assoc. with PSAT = high	0.0976186	1.78325
CCL4	1	assoc. with PSAT = high	0.0985748	1.77322
IL12B	1	assoc. with PSAT = high	0.104499	1.71333
IL19	1	assoc. with PSAT = low	0.105808	1.70059
CXCL5	1	assoc. with PSAT = high	0.110266	1.65848
FLT3LG	1	assoc. with PSAT = low	0.114705	1.61833
CCL17	1	assoc. with PSAT = high	0.118138	1.58844
CCL20	1	assoc. with PSAT = high	0.127266	1.51336
IL20RA	1	assoc. with PSAT = high	0.130339	1.48941
OSMR	1	assoc. with PSAT = high	0.133657	1.46425
PRLR	1	assoc. with PSAT = low	0.136454	1.44356
INHBC	1	assoc. with PSAT = high	0.145782	1.37784
TNFSF11	1	assoc. with PSAT = high	0.158637	1.2946
TNFRSF25	1	assoc. with PSAT = high	0.169643	1.22916
IFNA2	1	assoc. with PSAT = low	0.172884	1.2108
IFNA17	1	assoc. with PSAT = high	0.173448	1.20765
TNFSF9	1	assoc. with PSAT = high	0.183505	1.15329
IL3RA	1	assoc. with PSAT = high	0.186878	1.13583
TNFRSF11A	1	assoc. with PSAT = high	0.199831	1.07198
ACVR1B	1	assoc. with PSAT = low	0.204889	1.04835
IFNGR1	1	assoc. with PSAT = high	0.211618	1.01794
CLCF1	1	assoc. with PSAT = low	0.21586	0.999347
IFNA6	1	assoc. with PSAT = low	0.219777	0.982559
CCL16	1	assoc. with PSAT = low	0.220688	0.978706
TNFSF4	1	assoc. with PSAT = high	0.229882	0.940843
CSF1R	1	assoc. with PSAT = high	0.234194	0.923704
FLT3	1	assoc. with PSAT = low	0.234998	0.920551
HGF	1	assoc. with PSAT = low	0.241416	0.895828
TNFSF14	1	assoc. with PSAT = high	0.247482	0.873181
PDGFB	1	assoc. with PSAT = high	0.255036	0.845908
TNFRSF13B	1	assoc. with PSAT = high	0.258363	0.834204
PPBP	1	assoc. with PSAT = high	0.28346	0.751533
TGFBR2	1	assoc. with PSAT = high	0.292913	0.722735
LTA	1	assoc. with PSAT = high	0.299477	0.703424
IL18	1	assoc. with PSAT = high	0.301215	0.698401
TNFSF8	1	assoc. with PSAT = high	0.30377	0.691085
CCL27	1	assoc. with PSAT = low	0.331735	0.615872
IL24	1	assoc. with PSAT = low	0.333452	0.611524
GDF5	1	assoc. with PSAT = low	0.344154	0.585095
TNFSF15	1	assoc. with PSAT = high	0.345977	0.580702
IFNA1	1	assoc. with PSAT = low	0.348977	0.57354
EDAR	1	assoc. with PSAT = high	0.350077	0.570935
KITLG	1	assoc. with PSAT = low	0.350622	0.56965
IL13	1	assoc. with PSAT = low	0.357707	0.553167
BMP2	1	assoc. with PSAT = high	0.365118	0.536398
NGFR	1	assoc. with PSAT = high	0.369284	0.527174
TNF	1	assoc. with PSAT = high	0.370862	0.523719
CCR6	1	assoc. with PSAT = high	0.374083	0.516726
IL12A	1	assoc. with PSAT = high	0.380224	0.503627
IL23R	1	assoc. with PSAT = low	0.385041	0.493558
TGFB3	1	assoc. with PSAT = low	0.391818	0.47969
IFNA16	1	assoc. with PSAT = low	0.393738	0.475822
LTBR	1	assoc. with PSAT = high	0.394545	0.474205
FLT1	1	assoc. with PSAT = high	0.394627	0.474042
LIF	1	assoc. with PSAT = high	0.395849	0.471603
TNFRSF18	1	assoc. with PSAT = high	0.404873	0.453918
IL22RA1	1	assoc. with PSAT = high	0.407217	0.449419
IL1B	1	assoc. with PSAT = high	0.413495	0.437548
KDR	1	assoc. with PSAT = high	0.437297	0.394865
CXCL6	1	assoc. with PSAT = high	0.446235	0.379733
ACVR1	1	assoc. with PSAT = high	0.455371	0.364739
CSF3R	1	assoc. with PSAT = low	0.467318	0.345832
IL22	1	assoc. with PSAT = high	0.478779	0.328404
IL4R	1	assoc. with PSAT = high	0.488395	0.314297
INHBE	1	assoc. with PSAT = high	0.490256	0.311619
EDA	1	assoc. with PSAT = low	0.495226	0.304551
IL13RA1	1	assoc. with PSAT = low	0.506809	0.288532
LEPR	1	assoc. with PSAT = low	0.509797	0.284501
TNFRSF19	1	assoc. with PSAT = high	0.54557	0.239262
IL10RB	1	assoc. with PSAT = high	0.547307	0.237201
CCR4	1	assoc. with PSAT = high	0.551529	0.232243
BMPR2	1	assoc. with PSAT = low	0.557665	0.225164
TNFRSF8	1	assoc. with PSAT = high	0.568913	0.212563
VEGFC	1	assoc. with PSAT = high	0.572354	0.208803
TNFRSF10D	1	assoc. with PSAT = high	0.583884	0.196525
TNFRSF11B	1	assoc. with PSAT = low	0.584869	0.195499
TNFSF10	1	assoc. with PSAT = high	0.58791	0.192351
IL1A	1	assoc. with PSAT = high	0.595139	0.185002
PDGFRB	1	assoc. with PSAT = high	0.601025	0.179151
ACVR2B	1	assoc. with PSAT = high	0.613027	0.167589
LEP	1	assoc. with PSAT = high	0.613729	0.166929
IFNA7	1	assoc. with PSAT = low	0.617016	0.163854
OSM	1	assoc. with PSAT = low	0.633531	0.148939
MPL	1	assoc. with PSAT = low	0.641068	0.142421
TNFRSF12A	1	assoc. with PSAT = high	0.643557	0.140308
CCR9	1	assoc. with PSAT = low	0.656784	0.129393
IFNGR2	1	assoc. with PSAT = high	0.665387	0.122577
KIT	1	assoc. with PSAT = high	0.670948	0.118286
IL10	1	assoc. with PSAT = high	0.673236	0.116548
CSF1	1	assoc. with PSAT = high	0.682087	0.109962
IFNA10	1	assoc. with PSAT = low	0.689989	0.104271
TNFRSF10B	1	assoc. with PSAT = high	0.702603	0.0955457
GHR	1	assoc. with PSAT = high	0.715501	0.0870725
INHBA	1	assoc. with PSAT = low	0.721178	0.0834841
IFNAR1	1	assoc. with PSAT = high	0.732426	0.0766231
EDA2R	1	assoc. with PSAT = low	0.735588	0.0747533
IFNA8	1	assoc. with PSAT = low	0.753993	0.0643767
IL26	1	assoc. with PSAT = low	0.76987	0.0561038
CCL24	1	assoc. with PSAT = low	0.776471	0.0528456
CXCR4	1	assoc. with PSAT = high	0.777775	0.0522143
TGFB2	1	assoc. with PSAT = low	0.780904	0.0507164
PF4	1	assoc. with PSAT = low	0.799658	0.0422262
TNFRSF14	1	assoc. with PSAT = high	0.812096	0.0370502
IFNB1	1	assoc. with PSAT = high	0.83851	0.0272318
IL12RB2	1	assoc. with PSAT = low	0.841223	0.0263124
TNFRSF10A	1	assoc. with PSAT = low	0.843675	0.0254956
CCL26	1	assoc. with PSAT = low	0.845268	0.0249719
IL2	1	assoc. with PSAT = low	0.845934	0.0247547
INHBB	1	assoc. with PSAT = high	0.850123	0.0234113
IL5RA	1	assoc. with PSAT = low	0.850688	0.023233
LIFR	1	assoc. with PSAT = low	0.856071	0.02157
FLT4	1	assoc. with PSAT = high	0.873457	0.0166325
AMH	1	assoc. with PSAT = low	0.881706	0.0145191
CCR3	1	assoc. with PSAT = low	0.906383	0.00906851
IL21	1	assoc. with PSAT = high	0.910973	0.0081975
CCL23	1	assoc. with PSAT = high	0.911719	0.00806021
IL4	1	assoc. with PSAT = high	0.915148	0.0074439
PRL	1	assoc. with PSAT = low	0.91569	0.00734866
CXCL12	1	assoc. with PSAT = low	0.917778	0.006988
IFNA4	1	assoc. with PSAT = low	0.917972	0.00695497
GH2	1	assoc. with PSAT = high	0.926607	0.00556383
CCL28	1	assoc. with PSAT = high	0.929452	0.00513978
EPOR	1	assoc. with PSAT = low	0.932747	0.00466974
BMPR1A	1	assoc. with PSAT = high	0.943762	0.00326304
IFNA13	1	assoc. with PSAT = low	0.955302	0.00206007
TGFB1	1	assoc. with PSAT = high	0.986985	0.000174499
IL9	1	assoc. with PSAT = high	0.990119	0.000100572
TGFBR1	1	assoc. with PSAT = low	0.992855	5.25798e-05
CXCL16	1	assoc. with PSAT = low	0.993146	4.83914e-05
PDGFC	1	assoc. with PSAT = high	0.997017	9.16363e-06
