# Supplementary material for: Phosphoserine aminotransferase 1 is associated to poor outcome on tamoxifen therapy in recurrent breast cancer
Source: Sci Rep. 2017 May 18;7:2099. doi: 10.1038/s41598-017-02296-w (PMC5437008; doi:10.1038/s41598-017-02296-w)
Supplement: Supplementary file 4 — Table S6 [file 41598_2017_2296_MOESM4_ESM.xls]

## Sheet: Sheet1
Table S-6. Genes included in the JAK-STAT pathway.
Gene name	inheritance	direction	p-value	Statistic
JAK3	0.00291054	assoc. with PSAT = high	4.80736e-05	10.2679
STAT4	0.00267395	assoc. with PSAT = high	4.8125e-05	10.2667
IFNAR2	0.0227543	assoc. with PSAT = high	7.14352e-05	9.8254
IL7R	0.00477116	assoc. with PSAT = high	9.39574e-05	9.51858
IL2RA	0.0111745	assoc. with PSAT = high	9.50516e-05	9.5056
SOCS6	0.207724	assoc. with PSAT = low	0.000193678	8.70633
IL21R	0.0484899	assoc. with PSAT = high	0.000549612	7.53025
STAT1	0.0553787	assoc. with PSAT = high	0.000735749	7.20064
IL2RG	0.202364	assoc. with PSAT = high	0.00106697	6.78038
IFNG	0.138704	assoc. with PSAT = high	0.0013534	6.51144
EPO	0.128968	assoc. with PSAT = high	0.00181189	6.1815
PIAS1	1	assoc. with PSAT = low	0.00220721	5.95839
PIK3CD	0.279402	assoc. with PSAT = high	0.00222653	5.94853
STAT2	0.812676	assoc. with PSAT = high	0.00372676	5.36681
IL12RB1	0.37009	assoc. with PSAT = high	0.00477419	5.08759
IL6R	0.565573	assoc. with PSAT = high	0.0067547	4.6972
IL22RA2	1	assoc. with PSAT = high	0.00736955	4.59938
IL10RA	0.673421	assoc. with PSAT = high	0.00775751	4.54182
CSF2RB	0.514974	assoc. with PSAT = high	0.00802487	4.50381
IL15RA	0.673421	assoc. with PSAT = high	0.00863936	4.42111
IL15	0.527786	assoc. with PSAT = high	0.00884508	4.39475
CBLB	1	assoc. with PSAT = high	0.00918266	4.3528
IL11RA	1	assoc. with PSAT = high	0.0113773	4.11322
IL2RB	0.565573	assoc. with PSAT = high	0.0120462	4.04947
IL6ST	0.527786	assoc. with PSAT = low	0.0123733	4.01959
PIM1	1	assoc. with PSAT = high	0.0150591	3.80093
CTF1	1	assoc. with PSAT = low	0.0177437	3.61892
IL23A	1	assoc. with PSAT = high	0.0187958	3.55515
CSF2RA	0.673421	assoc. with PSAT = high	0.0230301	3.33091
IL7	1	assoc. with PSAT = high	0.0309825	3.00562
SOCS3	1	assoc. with PSAT = high	0.0354855	2.85778
IL11	1	assoc. with PSAT = high	0.0437564	2.63093
CNTFR	1	assoc. with PSAT = high	0.0487817	2.51396
TSLP	1	assoc. with PSAT = high	0.0514701	2.45645
IL6	1	assoc. with PSAT = high	0.05351	2.41487
PIK3CG	1	assoc. with PSAT = high	0.0559624	2.36703
EP300	1	assoc. with PSAT = high	0.0575312	2.33757
PTPN6	1	assoc. with PSAT = high	0.0641789	2.22146
CNTF	1	assoc. with PSAT = low	0.0648272	2.21082
IFNA5	1	assoc. with PSAT = low	0.0712568	2.11103
SPRED2	1	assoc. with PSAT = low	0.0841254	1.93726
IL20	1	assoc. with PSAT = low	0.0941842	1.82017
CBLC	1	assoc. with PSAT = low	0.0946948	1.81459
JAK2	1	assoc. with PSAT = high	0.0957569	1.80309
IL12B	1	assoc. with PSAT = high	0.104499	1.71333
CISH	1	assoc. with PSAT = low	0.105187	1.70662
IL19	1	assoc. with PSAT = low	0.105808	1.70059
SOCS2	1	assoc. with PSAT = low	0.109822	1.66259
CCND1	1	assoc. with PSAT = low	0.11147	1.64742
AKT2	1	assoc. with PSAT = low	0.122796	1.54936
IL20RA	1	assoc. with PSAT = high	0.130339	1.48941
OSMR	1	assoc. with PSAT = high	0.133657	1.46425
PRLR	1	assoc. with PSAT = low	0.136454	1.44356
CREBBP	1	assoc. with PSAT = low	0.166751	1.24587
JAK1	1	assoc. with PSAT = high	0.172336	1.21388
IFNA2	1	assoc. with PSAT = low	0.172884	1.2108
IFNA17	1	assoc. with PSAT = high	0.173448	1.20765
PIK3R2	1	assoc. with PSAT = low	0.17815	1.18179
SPRY4	1	assoc. with PSAT = high	0.17984	1.1727
IL3RA	1	assoc. with PSAT = high	0.186878	1.13583
CCND3	1	assoc. with PSAT = high	0.204803	1.04874
PIK3R1	1	assoc. with PSAT = high	0.206485	1.04103
SOS1	1	assoc. with PSAT = high	0.209404	1.02781
IFNGR1	1	assoc. with PSAT = high	0.211618	1.01794
CLCF1	1	assoc. with PSAT = low	0.21586	0.999347
IFNA6	1	assoc. with PSAT = low	0.219777	0.982559
PIK3R3	1	assoc. with PSAT = high	0.221893	0.973637
PIK3R5	1	assoc. with PSAT = high	0.225497	0.958672
CBL	1	assoc. with PSAT = high	0.225622	0.958159
STAM	1	assoc. with PSAT = low	0.277295	0.770973
CCND2	1	assoc. with PSAT = high	0.281535	0.757548
IL24	1	assoc. with PSAT = low	0.333452	0.611524
PIAS4	1	assoc. with PSAT = low	0.337238	0.602048
IFNA1	1	assoc. with PSAT = low	0.348977	0.57354
IL13	1	assoc. with PSAT = low	0.357707	0.553167
IL12A	1	assoc. with PSAT = high	0.380224	0.503627
IL23R	1	assoc. with PSAT = low	0.385041	0.493558
IFNA16	1	assoc. with PSAT = low	0.393738	0.475822
GRB2	1	assoc. with PSAT = high	0.395791	0.471718
LIF	1	assoc. with PSAT = high	0.395849	0.471603
IL22RA1	1	assoc. with PSAT = high	0.407217	0.449419
STAT5A	1	assoc. with PSAT = low	0.448499	0.375972
PIK3CB	1	assoc. with PSAT = high	0.464203	0.350688
CSF3R	1	assoc. with PSAT = low	0.467318	0.345832
IL22	1	assoc. with PSAT = high	0.478779	0.328404
IL4R	1	assoc. with PSAT = high	0.488395	0.314297
IL13RA1	1	assoc. with PSAT = low	0.506809	0.288532
LEPR	1	assoc. with PSAT = low	0.509797	0.284501
SOS2	1	assoc. with PSAT = low	0.519802	0.271293
SPRED1	1	assoc. with PSAT = high	0.520633	0.270215
TYK2	1	assoc. with PSAT = high	0.528841	0.259738
SPRY2	1	assoc. with PSAT = high	0.531679	0.256182
IL10RB	1	assoc. with PSAT = high	0.547307	0.237201
PIAS2	1	assoc. with PSAT = high	0.554801	0.228449
SPRY1	1	assoc. with PSAT = low	0.608028	0.172346
LEP	1	assoc. with PSAT = high	0.613729	0.166929
IFNA7	1	assoc. with PSAT = low	0.617016	0.163854
OSM	1	assoc. with PSAT = low	0.633531	0.148939
STAT6	1	assoc. with PSAT = low	0.638299	0.144795
MPL	1	assoc. with PSAT = low	0.641068	0.142421
IFNGR2	1	assoc. with PSAT = high	0.665387	0.122577
BCL2L1	1	assoc. with PSAT = low	0.672502	0.117104
IL10	1	assoc. with PSAT = high	0.673236	0.116548
IFNA10	1	assoc. with PSAT = low	0.689989	0.104271
IL13RA2	1	assoc. with PSAT = low	0.706589	0.0928793
GHR	1	assoc. with PSAT = high	0.715501	0.0870725
PIAS3	1	assoc. with PSAT = high	0.72803	0.0792652
IFNAR1	1	assoc. with PSAT = high	0.732426	0.0766231
IFNA8	1	assoc. with PSAT = low	0.753993	0.0643767
STAT3	1	assoc. with PSAT = low	0.755483	0.0635734
STAT5B	1	assoc. with PSAT = low	0.768055	0.0570182
IL26	1	assoc. with PSAT = low	0.76987	0.0561038
AKT3	1	assoc. with PSAT = high	0.815773	0.0355884
AKT1	1	assoc. with PSAT = high	0.829505	0.0304018
IFNB1	1	assoc. with PSAT = high	0.83851	0.0272318
IL12RB2	1	assoc. with PSAT = low	0.841223	0.0263124
IL2	1	assoc. with PSAT = low	0.845934	0.0247547
PIK3CA	1	assoc. with PSAT = high	0.848388	0.023963
SPRY3	1	assoc. with PSAT = high	0.848443	0.0239454
IL5RA	1	assoc. with PSAT = low	0.850688	0.023233
LIFR	1	assoc. with PSAT = low	0.856071	0.02157
SOCS1	1	assoc. with PSAT = high	0.862419	0.0196908
IL21	1	assoc. with PSAT = high	0.910973	0.0081975
IL4	1	assoc. with PSAT = high	0.915148	0.0074439
PRL	1	assoc. with PSAT = low	0.91569	0.00734866
IFNA4	1	assoc. with PSAT = low	0.917972	0.00695497
GH2	1	assoc. with PSAT = high	0.926607	0.00556383
EPOR	1	assoc. with PSAT = low	0.932747	0.00466974
SOCS4	1	assoc. with PSAT = low	0.938556	0.00389629
STAM2	1	assoc. with PSAT = low	0.953707	0.00220987
IFNA13	1	assoc. with PSAT = low	0.955302	0.00206007
SOCS5	1	assoc. with PSAT = low	0.962835	0.00142374
MYC	1	assoc. with PSAT = low	0.969451	0.000961744
IL9	1	assoc. with PSAT = high	0.990119	0.000100572
PTPN11	1	assoc. with PSAT = low	0.992993	5.05805e-05
