# Supplementary material for: Phosphoserine aminotransferase 1 is associated to poor outcome on tamoxifen therapy in recurrent breast cancer
Source: Sci Rep. 2017 May 18;7:2099. doi: 10.1038/s41598-017-02296-w (PMC5437008; doi:10.1038/s41598-017-02296-w)
Supplement: Supplementary file 5 — Table S7 [file 41598_2017_2296_MOESM5_ESM.xls]

## Sheet: Sheet1
Table S-7. Genes included in the cytokine-cytokine receptor pathway out of analysis of combined public datasets.
Gene name	inheritance	direction	p-value	Statistic
CX3CL1	0.000654516	assoc. with PSAT = high	2.19e-11	10.5564
KIT	0.00116256	assoc. with PSAT = high	2.69e-05	4.29512
MET	0.00675089	assoc. with PSAT = high	7.28e-05	3.84392
EGFR	0.0145125	assoc. with PSAT = high	0.000275996	3.24063
ACVR2A	0.252947	assoc. with PSAT = high	0.000644099	2.85846
IL11RA	1	assoc. with PSAT = high	0.0148996	1.46569
PDGFRA	0.935603	assoc. with PSAT = high	0.0276959	1.19994
CXCL12	1	assoc. with PSAT = high	0.0717621	0.804281
TGFBR2	1	assoc. with PSAT = high	0.0747261	0.787919
LEPR	1	assoc. with PSAT = high	0.0461807	0.985149
FAS	1	assoc. with PSAT = high	0.121904	0.594163
IL1R1	1	assoc. with PSAT = high	0.286403	0.282652
IFNGR1	1	assoc. with PSAT = high	0.0671578	0.831184
PDGFC	1	assoc. with PSAT = low	0.298193	0.26919
ACVR1	1	assoc. with PSAT = high	0.779068	0.0195993
CCL21	0.0173933	assoc. with PSAT = high	0.000146309	3.52758
INHBA	0.128785	assoc. with PSAT = low	0.00171764	2.41839
PDGFRB	1	assoc. with PSAT = low	0.108684	0.638861
TGFB3	1	assoc. with PSAT = low	0.701921	0.0364768
VEGFC	1	assoc. with PSAT = low	0.695418	0.0381703
IL4R	1	assoc. with PSAT = high	0.0308032	1.1549
TNFSF4	1	assoc. with PSAT = low	0.48548	0.121104
CXCL14	1	assoc. with PSAT = low	0.132173	0.562989
CX3CR1	1	assoc. with PSAT = low	0.322751	0.243232
CXCL6	0.000253532	assoc. with PSAT = high	2.9e-09	8.40435
HGF	0.192763	assoc. with PSAT = high	0.000359496	3.12129
IL1RAP	0.00173242	assoc. with PSAT = high	1.21e-06	5.69996
VEGFA	1	assoc. with PSAT = low	0.018408	1.3745
FLT1	1	assoc. with PSAT = low	0.674621	0.0438867
KDR	1	assoc. with PSAT = low	0.807002	0.0148631
LTBR	0.356311	assoc. with PSAT = low	0.000153836	3.50488
TNFRSF1A	1	assoc. with PSAT = low	0.0337158	1.11677
TNFRSF12A	1	assoc. with PSAT = low	0.0865362	0.728999
TGFB1	1	assoc. with PSAT = low	0.0430488	1.01437
VEGFB	1	assoc. with PSAT = high	0.990896	3.24e-05
OSMR	1	assoc. with PSAT = high	0.0100267	1.63778
TNFRSF11B	1	assoc. with PSAT = high	0.436462	0.150712
TGFB2	1	assoc. with PSAT = high	0.115603	0.614765
TNFRSF10B	1	assoc. with PSAT = low	0.00372517	2.07362
IFNGR2	1	assoc. with PSAT = high	0.52093	0.102575
IL24	1	assoc. with PSAT = high	0.0242794	1.25594
IL13RA1	1	assoc. with PSAT = low	0.0554239	0.90973
TNFSF10	1	assoc. with PSAT = high	0.581276	0.075731
INHBB	1	assoc. with PSAT = high	0.66542	0.0465661
GHR	1	assoc. with PSAT = high	0.709346	0.0345969
KITLG	1	assoc. with PSAT = high	0.775653	0.0202267
CCL13	0.00184996	assoc. with PSAT = high	4.62e-10	9.21877
CCL18	0.00184996	assoc. with PSAT = high	4.78e-08	7.15462
IL18RAP	0.00409314	assoc. with PSAT = high	2.37e-08	7.46861
CD27	0.0157773	assoc. with PSAT = high	2.41e-07	6.42726
IL2RG	0.0373212	assoc. with PSAT = high	0.000413507	3.05814
XCL1	0.0157773	assoc. with PSAT = high	5.54e-07	6.05239
CCL5	1	assoc. with PSAT = high	0.0358633	1.09079
CXCL9	1	assoc. with PSAT = high	0.0845926	0.738078
IL7R	0.133459	assoc. with PSAT = high	0.00181856	2.39287
CCR7	0.165934	assoc. with PSAT = high	0.00200931	2.34832
LTB	0.383686	assoc. with PSAT = high	0.00492362	1.95016
CCR5	0.0350335	assoc. with PSAT = high	9.98e-06	4.74418
IL10RA	1	assoc. with PSAT = high	0.00982884	1.64648
CSF2RB	0.082677	assoc. with PSAT = high	0.000188127	3.41385
TNFRSF1B	1	assoc. with PSAT = high	0.222411	0.370109
CCL19	0.0437684	assoc. with PSAT = high	0.00175814	2.40797
IL2RB	0.00478861	assoc. with PSAT = high	9.76e-06	4.75449
CD40	1	assoc. with PSAT = high	0.0422145	1.02253
IFNG	0.0133457	assoc. with PSAT = high	7.32e-06	4.88475
FASLG	1	assoc. with PSAT = high	0.00411397	2.02963
IL21R	0.359234	assoc. with PSAT = high	0.000694455	2.82459
CCL11	1	assoc. with PSAT = high	0.0317297	1.14237
CXCL11	1	assoc. with PSAT = high	0.0607432	0.872132
CXCL10	1	assoc. with PSAT = high	0.188833	0.429137
CCL8	1	assoc. with PSAT = high	0.198733	0.410527
CCR1	1	assoc. with PSAT = high	0.260199	0.315242
CCL2	1	assoc. with PSAT = high	0.177578	0.451723
CCL4	1	assoc. with PSAT = high	0.36681	0.202644
IL15	1	assoc. with PSAT = high	0.0674227	0.829584
IL15RA	0.0317913	assoc. with PSAT = high	7.54e-05	3.82773
TNFRSF17	0.00283502	assoc. with PSAT = high	1.8e-05	4.47644
FLT3LG	1	assoc. with PSAT = high	0.97891	0.00017405
IL18R1	1	assoc. with PSAT = high	0.0352587	1.09794
CXCR4	1	assoc. with PSAT = low	0.921731	0.00240437
CSF2RA	1	assoc. with PSAT = high	0.415604	0.164923
IL18	1	assoc. with PSAT = low	0.707139	0.0351497
IL12B	1	assoc. with PSAT = high	0.0036749	2.07965
TNF	1	assoc. with PSAT = high	0.0064332	1.83226
CCL22	1	assoc. with PSAT = high	0.0236476	1.26719
IL20RA	1	assoc. with PSAT = low	0.413191	0.166636
IL12RB2	0.0016427	assoc. with PSAT = high	3.09e-09	8.37657
TNFSF14	1	assoc. with PSAT = high	0.00253054	2.24548
IL7	1	assoc. with PSAT = high	0.0485342	0.964529
IL1B	1	assoc. with PSAT = high	7.99e-06	4.84484
CSF1R	1	assoc. with PSAT = high	0.0309685	1.15263
CSF1	1	assoc. with PSAT = low	0.779686	0.019487
BMPR1B	1	assoc. with PSAT = low	0.298758	0.268562
IL17RA	1	assoc. with PSAT = high	0.166713	0.475144
IL6R	1	assoc. with PSAT = high	0.730158	0.0296262
EPOR	0.128785	assoc. with PSAT = low	5.71e-05	3.95349
TNFRSF25	1	assoc. with PSAT = high	0.192081	0.42291
IFNAR2	1	assoc. with PSAT = low	0.0523361	0.933347
TNFRSF14	1	assoc. with PSAT = low	0.568164	0.081104
IFNA7	0.000622997	assoc. with PSAT = high	5.13e-09	8.15125
IFNA10	0.0179916	assoc. with PSAT = high	9.26e-06	4.7783
IFNA5	0.128785	assoc. with PSAT = high	6.33e-05	3.90704
EDAR	0.110982	assoc. with PSAT = high	0.000117663	3.6262
IL22RA1	1	assoc. with PSAT = high	0.00187021	2.38036
IL5RA	0.0094333	assoc. with PSAT = high	3.85e-06	5.17573
IFNA16	0.00628951	assoc. with PSAT = high	2.81e-06	5.31755
CD40LG	0.000622997	assoc. with PSAT = high	5.83e-08	7.06508
TNFRSF9	0.0526063	assoc. with PSAT = high	0.000132788	3.57146
ACVR2B	1	assoc. with PSAT = high	0.00755681	1.76153
IL1A	1	assoc. with PSAT = high	0.178881	0.449025
IL12A	0.128785	assoc. with PSAT = high	7.59e-05	3.82495
BMP7	1	assoc. with PSAT = high	0.0160995	1.43222
CCL7	1	assoc. with PSAT = high	0.0261455	1.22441
CCL17	1	assoc. with PSAT = high	0.0583504	0.888595
IL9R	1	assoc. with PSAT = high	0.933251	0.00174716
IL23A	1	assoc. with PSAT = high	0.256043	0.320786
EPO	1	assoc. with PSAT = low	0.666775	0.0461654
CD70	1	assoc. with PSAT = low	0.30454	0.262223
LTA	1	assoc. with PSAT = high	0.337797	0.228574
PDGFB	1	assoc. with PSAT = low	0.328254	0.237767
CLCF1	1	assoc. with PSAT = high	0.561731	0.0838294
BMPR1A	1	assoc. with PSAT = high	0.243159	0.338699
TNFSF9	1	assoc. with PSAT = high	0.213923	0.383987
IL19	0.000622997	assoc. with PSAT = high	1.51e-07	6.63861
TNFRSF8	0.00177903	assoc. with PSAT = high	1.16e-06	5.71691
CCR9	0.0660043	assoc. with PSAT = high	4.75e-05	4.03669
IL10	0.915091	assoc. with PSAT = high	0.000777915	2.77355
IL10RB	0.0471957	assoc. with PSAT = low	0.000148392	3.52118
TNFRSF10C	1	assoc. with PSAT = high	0.311535	0.254757
IL2	1	assoc. with PSAT = high	0.348184	0.218954
CXCL1	0.0185556	assoc. with PSAT = high	1.78e-06	5.52391
CXCL2	0.0676676	assoc. with PSAT = high	0.00116101	2.59375
CXCL3	1	assoc. with PSAT = high	0.00479231	1.96211
IL6	0.00278642	assoc. with PSAT = high	2.78e-06	5.32312
BMP2	1	assoc. with PSAT = high	0.00288578	2.18701
LIF	1	assoc. with PSAT = high	0.0231555	1.27617
IL8	1	assoc. with PSAT = high	0.104621	0.653805
CCL20	1	assoc. with PSAT = high	0.110425	0.632642
IL1R2	0.18234	assoc. with PSAT = high	0.000509931	2.96365
LIFR	1	assoc. with PSAT = high	0.0631667	0.856144
TNFRSF11A	1	assoc. with PSAT = high	0.00898936	1.68549
CXCL5	1	assoc. with PSAT = high	0.040026	1.04476
IL6ST	0.0016427	assoc. with PSAT = low	2.76e-05	4.28252
PRLR	0.0529284	assoc. with PSAT = low	0.000523726	2.95162
BMPR2	1	assoc. with PSAT = low	0.00658216	1.82219
TNFRSF21	0.0328585	assoc. with PSAT = high	0.000320111	3.17366
CCR6	1	assoc. with PSAT = high	0.012764	1.53272
CXCL13	0.455009	assoc. with PSAT = high	0.0576253	0.893725
TNFSF11	1	assoc. with PSAT = high	0.349053	0.218167
FLT3	1	assoc. with PSAT = high	0.151053	0.512155
ACVR1B	1	assoc. with PSAT = low	0.00640448	1.83423
IL17RB	1	assoc. with PSAT = low	0.207062	0.39569
CSF3R	1	assoc. with PSAT = high	0.543805	0.0917466
TNFSF15	1	assoc. with PSAT = high	0.0834652	0.743448
AMH	1	assoc. with PSAT = low	0.370829	0.199274
EGF	1	assoc. with PSAT = high	0.804664	0.015233
