# Supplementary material for: Phosphoserine aminotransferase 1 is associated to poor outcome on tamoxifen therapy in recurrent breast cancer
Source: Sci Rep. 2017 May 18;7:2099. doi: 10.1038/s41598-017-02296-w (PMC5437008; doi:10.1038/s41598-017-02296-w)
Supplement: Supplementary file 6 — Table S8 [file 41598_2017_2296_MOESM6_ESM.xls]

## Sheet: Sheet1
Table S-8. Genes included in the JAK-STAT pathway out of analysis of
combined public datasets.
Gene name	inheritance	direction	p-value	Statistic
STAT4	0.000485807	assoc. with PSAT = high	1.93e-09	8.58671
CSF2RB	0.0115065	assoc. with PSAT = high	0.000188127	3.41385
PIK3CD	0.276526	assoc. with PSAT = high	0.00402351	2.03948
IL10RA	0.45292	assoc. with PSAT = high	0.00982884	1.64648
IL2RG	0.0145122	assoc. with PSAT = high	0.000413507	3.05814
IL7R	0.0552831	assoc. with PSAT = high	0.00181856	2.39287
IL2RB	0.000518534	assoc. with PSAT = high	9.76e-06	4.75449
IFNG	0.00358999	assoc. with PSAT = high	7.32e-06	4.88475
IL21R	0.0863755	assoc. with PSAT = high	0.000694455	2.82459
SOCS1	1	assoc. with PSAT = high	0.12163	0.595035
IL15RA	0.0122664	assoc. with PSAT = high	7.54e-05	3.82773
IL15	1	assoc. with PSAT = high	0.0674227	0.829584
STAT1	1	assoc. with PSAT = low	0.473996	0.127601
IRF9	1	assoc. with PSAT = low	0.64579	0.0526012
PTPN6	1	assoc. with PSAT = low	0.0477489	0.971291
CSF2RA	1	assoc. with PSAT = high	0.415604	0.164923
IL12B	1	assoc. with PSAT = high	0.0036749	2.07965
IL20RA	1	assoc. with PSAT = low	0.413191	0.166636
IL7	1	assoc. with PSAT = high	0.0485342	0.964529
JAK2	1	assoc. with PSAT = high	0.156954	0.497717
SPRY2	0.0295845	assoc. with PSAT = high	1.48e-05	4.56616
SPRY1	0.0552831	assoc. with PSAT = high	0.00137371	2.51836
LEPR	0.687278	assoc. with PSAT = high	0.0461807	0.985149
IL11RA	1	assoc. with PSAT = high	0.0148996	1.46569
SOCS2	1	assoc. with PSAT = high	0.491179	0.117973
SOCS5	1	assoc. with PSAT = low	0.908939	0.00325824
IFNGR1	1	assoc. with PSAT = high	0.0671578	0.831184
GHR	1	assoc. with PSAT = high	0.709346	0.0345969
CCND2	0.268849	assoc. with PSAT = high	0.00667639	1.81594
AKT3	0.485417	assoc. with PSAT = high	0.0127826	1.53209
IL4R	1	assoc. with PSAT = high	0.0308032	1.1549
PIM1	1	assoc. with PSAT = high	0.18646	0.433769
STAT5A	0.161235	assoc. with PSAT = high	0.000483445	2.98769
STAT5B	1	assoc. with PSAT = high	0.0379015	1.06759
STAM2	1	assoc. with PSAT = low	0.0807964	0.756477
GRB2	1	assoc. with PSAT = low	0.0654907	0.841413
OSMR	0.775269	assoc. with PSAT = high	0.0100267	1.63778
IL10RB	0.834749	assoc. with PSAT = low	0.000148392	3.52118
IFNGR2	1	assoc. with PSAT = high	0.52093	0.102575
CCND1	1	assoc. with PSAT = low	0.385665	0.187263
CCND3	1	assoc. with PSAT = high	0.0346252	1.10556
PIAS2	1	assoc. with PSAT = low	0.284329	0.285092
SOCS6	1	assoc. with PSAT = low	0.300332	0.266821
IL12RB2	0.0552831	assoc. with PSAT = high	3.09e-09	8.37657
IL10	0.410256	assoc. with PSAT = high	0.000777915	2.77355
STAT2	0.282318	assoc. with PSAT = high	0.00126501	2.55529
IL2	1	assoc. with PSAT = high	0.348184	0.218954
CSF3R	1	assoc. with PSAT = high	0.543805	0.0917466
IFNA7	0.000174869	assoc. with PSAT = high	5.13e-09	8.15125
IFNA10	0.00717306	assoc. with PSAT = high	9.26e-06	4.7783
PIK3R5	0.0210349	assoc. with PSAT = high	4.76e-05	4.03601
IFNA5	0.0528962	assoc. with PSAT = high	6.33e-05	3.90704
IL22RA1	0.687278	assoc. with PSAT = high	0.00187021	2.38036
IL5RA	0.00363473	assoc. with PSAT = high	3.85e-06	5.17573
IFNA16	0.0024552	assoc. with PSAT = high	2.81e-06	5.31755
IL12A	0.0531967	assoc. with PSAT = high	7.59e-05	3.82495
STAM	1	assoc. with PSAT = low	0.174985	0.457161
IL23A	1	assoc. with PSAT = high	0.256043	0.320786
EPO	1	assoc. with PSAT = low	0.666775	0.0461654
CLCF1	1	assoc. with PSAT = high	0.561731	0.0838294
IL9R	1	assoc. with PSAT = high	0.933251	0.00174716
PIK3CB	0.000503591	assoc. with PSAT = low	9.02e-09	7.90005
PTPN11	1	assoc. with PSAT = low	0.0477553	0.971235
PIK3CA	1	assoc. with PSAT = low	0.14964	0.515704
PIK3R2	1	assoc. with PSAT = low	0.920214	0.00249881
IL19	0.000457629	assoc. with PSAT = high	1.51e-07	6.63861
JAK1	1	assoc. with PSAT = low	0.0180873	1.38206
IL24	1	assoc. with PSAT = high	0.0242794	1.25594
SPRED2	0.117572	assoc. with PSAT = low	0.0023799	2.27282
SOS2	1	assoc. with PSAT = low	0.0524526	0.932429
IL13RA1	1	assoc. with PSAT = low	0.0554239	0.90973
CREBBP	0.688937	assoc. with PSAT = low	0.0142603	1.48466
SPRY4	0.994753	assoc. with PSAT = high	0.0102221	1.62936
BCL2L1	1	assoc. with PSAT = low	0.0849386	0.736446
IL6ST	0.00062971	assoc. with PSAT = low	2.76e-05	4.28252
PRLR	0.0218086	assoc. with PSAT = low	0.000523726	2.95162
STAT3	0.0820719	assoc. with PSAT = low	0.000799632	2.76117
EP300	0.275224	assoc. with PSAT = low	0.00239785	2.26947
PIK3R1	1	assoc. with PSAT = high	0.972005	0.000306741
IFNAR2	1	assoc. with PSAT = low	0.0523361	0.933347
CBLB	1	assoc. with PSAT = low	0.663572	0.0471155
PIAS1	1	assoc. with PSAT = low	0.239977	0.343302
IL6R	1	assoc. with PSAT = high	0.730158	0.0296262
LIFR	1	assoc. with PSAT = high	0.0631667	0.856144
SOS1	1	assoc. with PSAT = low	0.415822	0.164769
IL6	0.0193508	assoc. with PSAT = high	2.78e-06	5.32312
SOCS3	1	assoc. with PSAT = low	0.843726	0.00967829
LIF	1	assoc. with PSAT = high	0.0231555	1.27617
EPOR	0.0447886	assoc. with PSAT = low	5.71e-05	3.95349
TYK2	1	assoc. with PSAT = low	0.242094	0.340231
STAT6	1	assoc. with PSAT = low	0.0922409	0.70357
PIAS4	0.303384	assoc. with PSAT = low	0.00372866	2.07321
PIAS3	0.327626	assoc. with PSAT = low	0.00463281	1.97707
CISH	1	assoc. with PSAT = low	0.159187	0.492415
PIK3R3	0.928334	assoc. with PSAT = low	0.021828	1.3014
AKT1	1	assoc. with PSAT = low	0.0299181	1.16723
MYC	1	assoc. with PSAT = high	0.951161	0.000934349
